# Supplementary material for: Bifunctional Metformin–Phenolic Hybrids with Improved Anticancer and Antioxidant Properties: Evaluation on Glioma Cells
Source: Int J Mol Sci. 2026 Jan 27;27(3):1259. doi: 10.3390/ijms27031259 (PMC12898376; doi:10.3390/ijms27031259)
Supplement: Supplementary file 1 [file ijms-27-01259-s001.zip]

Archive with 1 entries (1 files):
- ijms-4080784-supplementary.pdf
